# Supplementary material for: Self-Assembling Peptide-Based Magnetogels for the Removal of Heavy Metals from Water
Source: Gels. 2023 Aug 1;9(8):621. doi: 10.3390/gels9080621 (PMC10454050; doi:10.3390/gels9080621)
Supplement: Supplementary file 1 [file gels-09-00621-s001.zip]

Archive with 1 entries (1 files):
- gels-2519482-supplementary.pdf
